# Supplementary material for: Spatial transcriptomics reveals a key role of fibroblast-like vascular smooth muscle cells in human atherosclerotic cell crosstalk and stability
Source: Eur Heart J. 2026 Feb 13;47(28):3711–32. doi: 10.1093/eurheartj/ehaf1091 (PMC13384730; doi:10.1093/eurheartj/ehaf1091)
Supplement: ehaf1091_Supplementary_Data [file ehaf1091_supplementary_data.zip]

Archive with 2 entries (2 files):
- Supl_figures and tables_2026.pdf
- SUPPLEMENTARY_METHODS_20260108.pdf
